# Supplementary material for: Capturing occupational risk of airborne disease: An international job-exposure matrix based on five exposure factors
Source: Scand J Work Environ Health. 2025 Aug 29;51(5):444–8. doi: 10.5271/sjweh.4235 (PMC12415715; doi:10.5271/sjweh.4235)
Supplement: Supplementary material [file SJWEH-51-444-S001.xlsx]

## Sheet: Respiratroy-JEM
		Hours per week on site	Hours working inside	Type of Contact	Number of Contacts	In close physical contact
0110	Commissioned armed forces officers	2	2	1	2	1
0210	Non-commissioned armed forces officers	3	2	1	2	1
0310	Armed forces occupations, other ranks	3	2	1	2	1
1111	Legislators	2	3	1	1	1
1112	Senior government officials	1	3	1	1	1
1113	Traditional chiefs and heads of village	2	3	1	1	1
1114	Senior officials of special-interest organizations	2	3	1	1	1
1120	Managing directors and chief executives	2	3	1	1	1
1211	Finance managers	2	3	1	1	1
1212	Human resource managers	2	3	1	1	1
1213	Policy and planning managers	2	3	1	1	1
1219	Business services and administration managers not elsewhere classified	2	3	1	1	1
1221	Sales and marketing managers	2	3	1	1	1
1222	Advertising and public relations managers	2	3	1	1	1
1223	Research and development managers	2	3	1	1	1
1311	Agricultural and forestry production managers	2	3	1	1	1
1312	Aquaculture and fisheries production managers	2	3	1	1	1
1321	Manufacturing managers	3	3	1	2	1
1322	Mining managers	3	3	1	2	1
1323	Construction managers	3	3	1	2	1
1324	Supply, distribution and related managers	2	3	1	1	1
1330	Information and communications technology service managers	1	3	1	1	1
1341	Child care services managers	2	3	1	1	1
1342	Health services managers	2	3	1	1	1
1343	Aged care services managers	2	3	1	1	1
1344	Social welfare managers	2	3	1	1	1
1345	Education managers	2	3	1	1	1
1346	Financial and insurance services branch managers	2	3	2	2	1
1349	Professional services managers not elsewhere classified	2	3	1	1	1
1411	Hotel managers	2	3	2	2	1
1412	Restaurant managers	2	3	2	2	1
1420	Retail and wholesale trade managers	3	3	2	2	1
1431	Sports, recreation and cultural centre managers	2	3	2	2	1
1439	Services managers not elsewhere classified	2	3	2	1	1
2111	Physicists and astronomers	2	3	1	1	1
2112	Meteorologists	2	3	1	1	1
2113	Chemists	2	3	1	1	1
2114	Geologists and geophysicists	2	2	1	1	1
2120	Mathematicians, actuaries and statisticians	1	3	1	1	1
2131	Biologists, botanists, zoologists and related professionals	2	2	1	1	1
2132	Farming, forestry and fisheries advisers	2	2	2	1	1
2133	Environmental protection professionals	2	2	1	1	1
2141	Industrial and production engineers	2	3	1	1	1
2142	Civil engineers	2	3	1	1	1
2143	Environmental engineers	1	3	1	1	1
2144	Mechanical engineers	2	3	1	1	1
2145	Chemical engineers	2	3	1	1	1
2146	Mining engineers, metallurgists and related professionals	2	3	1	1	1
2149	Engineering professionals not elsewhere classified	2	3	1	1	1
2151	Electrical engineers	2	3	1	1	1
2152	Electronics engineers	2	3	1	1	1
2153	Telecommunications engineers	2	3	1	1	1
2161	Building architects	2	3	2	1	1
2162	Landscape architects	2	3	2	1	1
2163	Product and garment designers	2	3	1	1	1
2164	Town and traffic planners	2	3	1	1	1
2165	Cartographers and surveyors	2	2	1	1	1
2166	Graphic and multimedia designers	2	3	1	1	1
2211	Generalist medical practitioners	2	3	3	3	3
2212	Specialist medical practitioners	2	3	3	3	3
2221	Nursing professionals	2	3	3	3	3
2222	Midwifery professionals	2	3	3	2	3
2230	Traditional and complementary medicine professionals	2	3	3	2	3
2240	Paramedical practitioners	2	3	3	3	3
2250	Veterinarians	2	3	3	2	2
2261	Dentists	2	3	3	2	3
2262	Pharmacists	2	3	3	3	1
2263	Environmental and occupational health and hygiene professionals	2	2	2	2	1
2264	Physiotherapists	2	3	3	2	3
2265	Dieticians and nutritionists	2	3	3	2	1
2266	Audiologists and speech therapists	2	3	2	2	3
2267	Optometrists and ophthalmic opticians	2	3	3	2	3
2269	Health professionals not elsewhere classified	2	3	3	3	3
2310	University and higher education teachers	1	3	2	1	1
2320	Vocational education teachers	2	3	2	2	2
2330	Secondary education teachers	2	3	3	3	2
2341	Primary school teachers	2	3	3	2	3
2342	Early childhood educators	2	2	3	2	3
2351	Education methods specialists	1	3	3	2	1
2352	Special needs teachers	2	3	3	2	2
2353	Other language teachers	1	3	2	3	1
2354	Other music teachers	1	3	2	3	2
2355	Other arts teachers	1	3	2	3	2
2356	Information technology trainers	1	3	2	2	1
2359	Teaching professionals not elsewhere classified	1	3	2	2	1
2411	Accountants	1	3	2	1	1
2412	Financial and investment advisers	1	3	2	1	1
2413	Financial analysts	1	3	1	1	1
2421	Management and organization analysts	1	3	2	2	1
2422	Policy administration professionals	1	3	1	1	1
2423	Personnel and careers professionals	1	3	2	2	1
2424	Training and staff development professionals	1	3	1	2	1
2431	Advertising and marketing professionals	1	3	2	2	1
2432	Public relations professionals	1	3	2	2	1
2433	Technical and medical sales professionals (excluding ICT)	2	3	2	2	1
2434	Information and communications technology sales professionals	1	3	2	2	1
2511	Systems analysts	1	3	1	1	1
2512	Software developers	1	3	1	1	1
2513	Web and multimedia developers	1	3	1	1	1
2514	Applications programmers	1	3	1	1	1
2519	Software and applications developers and analysts not elsewhere classified	1	3	1	1	1
2521	Database designers and administrators	1	3	1	1	1
2522	Systems administrators	1	3	1	1	1
2523	Computer network professionals	1	3	1	1	1
2529	Database and network professionals not elsewhere classified	1	3	1	1	1
2611	Lawyers	2	3	2	1	1
2612	Judges	1	3	2	2	1
2619	Legal professionals not elsewhere classified	1	3	2	1	1
2621	Archivists and curators	1	3	1	1	1
2622	Librarians and related information professionals	1	3	3	2	1
2631	Economists	1	3	1	1	1
2632	Sociologists, anthropologists and related professionals	1	3	1	1	1
2633	Philosophers, historians and political scientists	1	3	1	1	1
2634	Psychologists	2	3	3	2	1
2635	Social work and counselling professionals	1	3	3	2	1
2636	Religious professionals	1	3	2	2	1
2641	Authors and related writers	1	3	1	1	1
2642	Journalists	1	3	1	1	1
2643	Translators, interpreters and other linguists	1	3	1	1	1
2651	Visual artists	2	3	2	2	1
2652	Musicians, singers and composers	2	3	1	1	1
2653	Dancers and choreographers	2	3	1	1	2
2654	Film, stage and related directors and producers	2	3	1	2	2
2655	Actors	2	2	1	2	2
2656	Announcers on radio, television and other media	2	3	1	2	1
2659	Creative and performing artists not elsewhere classified	2	3	1	1	1
3111	Chemical and physical science technicians	3	3	1	1	1
3112	Civil engineering technicians	2	2	1	1	1
3113	Electrical engineering technicians	3	3	1	1	1
3114	Electronics engineering technicians	3	3	1	1	1
3115	Mechanical engineering technicians	2	3	1	1	1
3116	Chemical engineering technicians	2	3	1	1	1
3117	Mining and metallurgical technicians	2	3	1	1	1
3118	Draughtspersons	3	3	1	1	1
3119	Physical and engineering science technicians not elsewhere classified	2	3	1	1	1
3121	Mining supervisors	3	2	1	2	1
3122	Manufacturing supervisors	3	3	1	2	1
3123	Construction supervisors	3	1	1	2	1
3131	Power production plant operators	3	3	1	2	1
3132	Incinerator and water treatment plant operators	3	3	1	2	1
3133	Chemical processing plant controllers	3	3	1	1	1
3134	Petroleum and natural gas refining plant operators	3	2	1	2	1
3135	Metal production process controllers	3	3	1	1	1
3139	Process control technicians not elsewhere classified	3	3	1	1	1
3141	Life science technicians (excluding medical)	2	3	1	1	1
3142	Agricultural technicians	2	1	1	1	1
3143	Forestry technicians	2	1	1	1	1
3151	Ships' engineers	3	3	1	1	2
3152	Ships' deck officers and pilots	3	2	1	1	1
3153	Aircraft pilots and related associate professionals	3	3	1	2	3
3154	Air traffic controllers	3	3	1	1	1
3155	Air traffic safety electronics technicians	3	3	1	1	1
3211	Medical imaging and therapeutic equipment technicians	2	3	3	2	1
3212	Medical and pathology laboratory technicians	2	3	1	2	1
3213	Pharmaceutical technicians and assistants	2	3	3	3	1
3214	Medical and dental prosthetic technicians	2	3	1	1	2
3221	Nursing associate professionals	2	3	3	3	3
3222	Midwifery associate professionals	2	3	3	2	3
3230	Traditional and complementary medicine associate professionals	2	3	3	2	2
3240	Veterinary technicians and assistants	2	3	2	2	2
3251	Dental assistants and therapists	2	3	3	2	3
3252	Medical records and health information technicians	2	3	3	2	3
3253	Community health workers	2	3	3	2	2
3254	Dispensing opticians	2	3	3	2	2
3255	Physiotherapy technicians and assistants	2	3	3	2	3
3256	Medical assistants	2	3	3	2	3
3257	Environmental and occupational health inspectors and associates	2	2	2	2	1
3258	Ambulance workers	2	3	3	2	3
3259	Health associate professionals not elsewhere classified	2	3	3	2	3
3311	Securities and finance dealers and brokers	1	3	2	2	1
3312	Credit and loans officers	1	3	2	1	1
3313	Accounting associate professionals	2	3	1	1	1
3314	Statistical, mathematical and related associate professionals	1	3	1	1	1
3315	Valuers and loss assessors	1	3	2	2	1
3321	Insurance representatives	1	3	2	2	1
3322	Commercial sales representatives	2	3	2	2	1
3323	Buyers	2	3	2	2	1
3324	Trade brokers	2	3	2	2	1
3331	Clearing and forwarding agents	2	3	2	1	1
3332	Conference and event planners	2	3	2	2	1
3333	Employment agents and contractors	2	3	2	2	1
3334	Real estate agents and property managers	2	3	2	1	1
3339	Business services agents not elsewhere classified	2	3	2	1	1
3341	Office supervisors	2	3	1	1	1
3342	Legal secretaries	1	3	1	1	1
3343	Administrative and executive secretaries	1	3	1	1	1
3344	Medical secretaries	1	3	2	3	1
3351	Customs and border inspectors	1	2	3	3	3
3352	Government tax and excise officials	1	3	1	1	1
3353	Government social benefits officials	1	3	1	1	1
3354	Government licensing officials	1	3	1	1	1
3355	Police inspectors and detectives	2	2	2	2	2
3359	Regulatory government associate professionals not elsewhere classified	1	3	1	1	1
3411	Legal and Related Associate Professionals	1	3	2	2	1
3412	Social work associate professionals	2	3	2	2	2
3413	Religious associate professionals	1	3	2	2	1
3421	Athletes and sports players	1	2	1	2	3
3422	Sports coaches, instructors and officials	1	2	1	2	3
3423	Fitness and recreation instructors and program leaders	1	2	2	2	3
3431	Photographers	3	2	2	1	1
3432	Interior designers and decorators	3	3	2	1	1
3433	Gallery, museum and library technicians	3	3	1	1	1
3434	Chefs	3	3	1	1	2
3435	Other artistic and cultural associate professionals	3	3	1	2	1
3511	Information and communications technology operations technicians	1	3	1	1	1
3512	Information and communications technology user support technicians	1	3	1	1	1
3513	Computer network and systems technicians	1	3	1	1	1
3514	Web technicians	1	3	1	1	1
3521	Broadcasting and audio-visual technicians	2	3	1	1	1
3522	Telecommunications engineering technicians	2	3	1	1	1
4110	General office clerks	1	3	1	1	1
4120	Secretaries (general)	1	3	1	1	1
4131	Typists and word processing operators	1	3	1	1	1
4132	Data entry clerks	1	3	1	1	1
4211	Bank tellers and related clerks	1	3	1	2	1
4212	Bookmakers, croupiers and related gaming workers	1	3	3	3	1
4213	Pawnbrokers and money-lenders	1	3	3	3	1
4214	Debt-collectors and related workers	1	3	2	2	1
4221	Travel consultants and clerks	1	3	2	1	1
4222	Contact centre information clerks	1	3	1	1	1
4223	Telephone switchboard operators	2	3	1	1	1
4224	Hotel receptionists	1	3	3	3	1
4225	Enquiry clerks	1	3	1	1	1
4226	Receptionists (general)	1	3	3	2	1
4227	Survey and market research interviewers	1	3	2	2	2
4229	Client information workers not elsewhere classified	1	3	2	3	1
4311	Accounting and bookkeeping clerks	1	3	1	1	1
4312	Statistical, finance and insurance clerks	1	3	1	1	1
4313	Payroll clerks	1	3	1	1	1
4321	Stock clerks	3	3	1	1	1
4322	Production clerks	2	3	1	2	1
4323	Transport clerks	2	3	1	1	1
4411	Library clerks	1	3	1	1	1
4412	Mail carriers and sorting clerks	1	2	2	1	1
4413	Coding, proof-reading and related clerks	1	3	1	1	1
4414	Scribes and related workers	1	3	1	1	1
4415	Filing and copying clerks	2	3	1	1	1
4416	Personnel clerks	1	3	1	2	1
4419	Clerical support workers not elsewhere classified	1	3	1	1	1
5111	Travel attendants and travel stewards	2	3	3	3	3
5112	Transport conductors	2	3	3	3	3
5113	Travel guides	2	1	3	3	2
5120	Cooks	2	3	1	2	2
5131	Waiters	1	2	3	3	3
5132	Bartenders	1	2	3	3	3
5141	Hairdressers	2	3	3	2	3
5142	Beauticians and related workers	2	3	3	2	3
5151	Cleaning and housekeeping supervisors in offices, hotels and other establishments	2	3	3	2	1
5152	Domestic housekeepers	2	3	3	1	1
5153	Building caretakers	2	3	3	2	1
5161	Astrologers, fortune-tellers and related workers	2	3	2	2	2
5162	Companions and valets	2	3	2	1	3
5163	Undertakers and embalmers	2	2	2	2	1
5164	Pet groomers and animal care workers	2	1	2	1	1
5165	Driving instructors	2	3	3	2	3
5169	Personal services workers not elsewhere classified	2	3	2	2	2
5211	Stall and market salespersons	1	1	3	3	1
5212	Street food salespersons	1	1	3	3	1
5221	Shop keepers	2	3	3	3	1
5222	Shop supervisors	2	3	3	3	1
5223	Shop sales assistants	1	3	3	3	1
5230	Cashiers and ticket clerks	1	3	3	3	1
5241	Fashion and other models	2	3	1	2	3
5242	Sales demonstrators	2	3	3	2	1
5243	Door to door salespersons	2	2	3	3	2
5244	Contact centre salespersons	2	2	1	1	1
5245	Service station attendants	2	3	3	3	1
5246	Food service counter attendants	1	3	3	3	2
5249	Sales workers not elsewhere classified	2	3	3	3	1
5311	Child care workers	2	2	3	3	3
5312	Teachers' aides	1	2	3	3	3
5321	Health care assistants	1	3	3	3	3
5322	Home-based personal care workers	1	3	3	2	3
5329	Personal care workers in health services not elsewhere classified	1	3	3	3	3
5411	Fire-fighters	2	2	2	2	2
5412	Police officers	2	2	2	3	2
5413	Prison guards	2	3	3	3	3
5414	Security guards	2	2	2	3	2
5419	Protective services workers not elsewhere classified	2	2	2	2	2
6111	Field crop and vegetable growers	2	1	1	1	1
6112	Tree and shrub crop growers	2	1	1	1	1
6113	Gardeners, horticultural and nursery growers	3	1	1	1	1
6114	Mixed crop growers	2	1	1	1	1
6121	Livestock and dairy producers	2	1	1	1	1
6122	Poultry producers	2	2	1	1	1
6123	Apiarists and sericulturists	2	1	1	1	1
6129	Animal producers not elsewhere classified	2	1	1	1	1
6130	Mixed crop and animal producers	2	1	1	1	1
6210	Forestry and related workers	2	1	1	1	1
6221	Aquaculture workers	2	1	1	1	1
6222	Inland and coastal waters fishery workers	2	1	1	1	2
6223	Deep-sea fishery workers	2	1	1	1	2
6224	Hunters and trappers	2	1	1	1	1
6310	Subsistence crop farmers	2	1	1	1	1
6320	Subsistence livestock farmers	2	1	1	1	1
6330	Subsistence mixed crop and livestock farmers	2	1	1	1	1
6340	Subsistence fishers, hunters, trappers and gatherers	2	1	1	1	1
7111	House builders	3	1	1	2	2
7112	Bricklayers and related workers	3	1	1	1	2
7113	Stonemasons, stone cutters, splitters and carvers	3	1	1	1	2
7114	Concrete placers, concrete finishers and related workers	3	1	1	2	2
7115	Carpenters and joiners	3	2	2	1	2
7119	Building frame and related trades workers not elsewhere classified	2	1	1	2	2
7121	Roofers	3	1	1	1	2
7122	Floor layers and tile setters	3	3	1	1	2
7123	Plasterers	3	2	1	1	2
7124	Insulation workers	3	3	1	1	2
7125	Glaziers	3	2	2	1	2
7126	Plumbers and pipe fitters	3	2	1	1	2
7127	Air conditioning and refrigeration mechanics	3	3	2	1	1
7131	Painters and related workers	3	2	2	1	2
7132	Spray painters and varnishers	3	2	1	1	1
7133	Building structure cleaners	3	2	1	1	1
7211	Metal moulders and coremakers	3	3	1	1	1
7212	Welders and flamecutters	3	2	1	1	1
7213	Sheet-metal workers	3	2	1	1	1
7214	Structural-metal preparers and erectors	3	2	1	1	1
7215	Riggers and cable splicers	3	1	1	1	2
7221	Blacksmiths, hammersmiths and forging press workers	3	3	1	1	1
7222	Toolmakers and related workers	3	3	1	1	1
7223	Metal working machine tool setters and operators	3	3	1	1	1
7224	Metal polishers, wheel grinders and tool sharpeners	3	3	1	1	1
7231	Motor vehicle mechanics and repairers	3	3	2	2	2
7232	Aircraft engine mechanics and repairers	3	3	1	1	2
7233	Agricultural and industrial machinery mechanics and repairers	3	3	1	1	2
7234	Bicycle and related repairers	3	3	2	2	1
7311	Precision-instrument makers and repairers	2	3	1	1	1
7312	Musical instrument makers and tuners	2	3	1	1	1
7313	Jewellery and precious-metal workers	2	3	1	1	1
7314	Potters and related workers	2	3	1	1	1
7315	Glass makers, cutters, grinders and finishers	2	3	1	1	1
7316	Sign writers, decorative painters, engravers and etchers	2	3	1	1	1
7317	Handicraft workers in wood, basketry and related materials	2	2	1	1	1
7318	Handicraft workers in textile, leather and related materials	2	3	1	1	1
7319	Handicraft workers not elsewhere classified	2	3	1	1	1
7321	Pre-press technicians	3	3	1	1	1
7322	Printers	3	3	1	1	1
7323	Print finishing and binding workers	3	3	1	1	1
7411	Building and related electricians	3	3	1	1	1
7412	Electrical mechanics and fitters	3	3	1	1	1
7413	Electrical line installers and repairers	3	2	1	1	1
7421	Electronics mechanics and servicers	3	3	1	1	1
7422	Information and communications technology installers and servicers	3	2	1	1	1
7511	Butchers, fishmongers and related food preparers	2	3	2	2	2
7512	Bakers, pastry-cooks and confectionery makers	2	3	2	2	2
7513	Dairy-products makers	2	3	1	1	1
7514	Fruit, vegetable and related preservers	2	3	1	1	1
7515	Food and beverage tasters and graders	2	3	1	1	1
7516	Tobacco preparers and tobacco products makers	2	3	1	1	1
7521	Wood treaters	3	2	1	1	1
7522	Cabinet-makers and related workers	3	3	1	1	1
7523	Woodworking-machine tool setters and operators	3	3	1	1	1
7531	Tailors, dressmakers, furriers and hatters	2	3	2	1	2
7532	Garment and related pattern-makers and cutters	2	3	1	1	1
7533	Sewing, embroidery and related workers	2	3	1	1	1
7534	Upholsterers and related workers	2	3	1	1	1
7535	Pelt dressers, tanners and fellmongers	2	3	1	1	1
7536	Shoemakers and related workers	2	3	1	1	1
7541	Underwater divers	2	3	1	1	2
7542	Shotfirers and blasters	2	1	1	1	1
7543	Product graders and testers (excluding foods and beverages)	3	3	1	1	1
7544	Fumigators and other pest and weed controllers	2	2	1	1	1
7549	Craft and related workers not elsewhere classified	2	3	1	1	1
8111	Miners and quarriers	3	2	1	2	1
8112	Mineral and stone processing plant operators	3	2	1	1	1
8113	Well drillers and borers and related workers	3	1	1	2	1
8114	Cement, stone and other mineral products machine operators	3	2	1	1	1
8121	Metal processing plant operators	3	3	1	1	1
8122	Metal finishing, plating and coating machine operators	3	3	1	1	1
8131	Chemical products plant and machine operators	3	2	1	1	1
8132	Photographic products machine operators	3	3	1	1	1
8141	Rubber products machine operators	3	3	1	1	1
8142	Plastic products machine operators	3	3	1	1	1
8143	Paper products machine operators	3	3	1	1	1
8151	Fibre preparing, spinning and winding machine operators	2	3	1	1	1
8152	Weaving and knitting machine operators	2	3	1	1	1
8153	Sewing machine operators	2	3	1	1	1
8154	Bleaching, dyeing and fabric cleaning machine operators	2	3	1	1	1
8155	Fur and leather preparing machine operators	2	3	1	2	1
8156	Shoemaking and related machine operators	2	3	1	2	1
8157	Laundry machine operators	2	3	2	2	1
8159	Textile, fur and leather products machine operators not elsewhere classified	2	3	1	2	1
8160	Food and related products machine operators	3	3	1	1	1
8171	Pulp and papermaking plant operators	3	3	1	1	1
8172	Wood processing plant operators	3	2	1	1	1
8181	Glass and ceramics plant operators	3	3	1	1	1
8182	Steam engine and boiler operators	3	3	1	1	1
8183	Packing, bottling and labelling machine operators	3	3	1	1	1
8189	Stationary plant and machine operators not elsewhere classified	3	3	1	1	1
8211	Mechanical machinery assemblers	3	3	1	1	1
8212	Electrical and electronic equipment assemblers	3	3	1	1	1
8219	Assemblers not elsewhere classified	3	3	1	1	1
8311	Locomotive engine drivers	3	3	1	1	1
8312	Railway brake, signal and switch operators	3	1	1	1	1
8321	Motorcycle drivers	2	1	1	1	1
8322	Car, taxi and van drivers	1	3	3	3	2
8331	Bus and tram drivers	2	3	3	3	2
8332	Heavy truck and lorry drivers	3	3	1	1	1
8341	Mobile farm and forestry plant operators	3	2	1	1	1
8342	Earthmoving and related plant operators	3	2	1	1	1
8343	Crane, hoist and related plant operators	3	2	1	1	1
8344	Lifting truck operators	3	2	1	1	1
8350	Ships' deck crews and related workers	3	1	1	2	2
9111	Domestic cleaners and helpers	1	2	3	1	1
9112	Cleaners and helpers in offices, hotels and other establishments	1	3	3	2	1
9121	Hand launderers and pressers	2	3	3	2	1
9122	Vehicle cleaners	2	1	2	1	1
9123	Window cleaners	2	1	1	1	1
9129	Other cleaning workers	2	1	2	2	1
9211	Crop farm labourers	2	1	1	1	1
9212	Livestock farm labourers	2	1	1	1	1
9213	Mixed crop and livestock farm labourers	2	1	1	1	1
9214	Garden and horticultural labourers	2	1	1	1	1
9215	Forestry labourers	2	1	1	1	1
9216	Fishery and aquaculture labourers	2	1	1	1	1
9311	Mining and quarrying labourers	3	1	1	1	1
9312	Civil engineering labourers	3	1	1	1	1
9313	Building construction labourers	3	1	1	1	2
9321	Hand packers	2	2	1	1	1
9329	Manufacturing labourers not elsewhere classified	2	3	1	1	1
9331	Hand and pedal vehicle drivers	1	2	2	2	1
9332	Drivers of animal-drawn vehicles and machinery	1	2	2	1	1
9333	Freight handlers	2	2	2	2	2
9334	Shelf fillers	1	3	3	3	1
9411	Fast food preparers	1	3	3	3	2
9412	Kitchen helpers	1	3	3	1	2
9510	Street and related service workers	1	1	3	3	1
9520	Street vendors (excluding food)	1	1	3	3	1
9611	Garbage and recycling collectors	3	1	3	1	1
9612	Refuse sorters	3	1	3	1	1
9613	Sweepers and related labourers	3	1	2	2	1
9621	Messengers, package deliverers and luggage porters	1	2	3	3	2
9622	Odd job persons	1	1	2	2	1
9623	Meter readers and vending-machine collectors	1	2	3	2	1
9624	Water and firewood collectors	1	1	1	1	1
9629	Elementary workers not elsewhere classified	1	2	2		2
